# Supplementary material for: Structure and conformational analysis of spiroketals from 6-O-methyl-9(E)-hydroxyiminoerythronolide A
Source: Beilstein J Org Chem. 2015 Aug 19;11:1447–57. doi: 10.3762/bjoc.11.157 (PMC4578343; doi:10.3762/bjoc.11.157)
Supplement: File 2 — Results of molecular modelling for compounds 2–4 in mol2 format. [file Beilstein_J_Org_Chem-11-1447-s002.zip]

Archive with 3 entries (3 files):
- compound4.mol2
- compound2.mol2
- compound3.mol2
