# Supplementary material for: Structure and conformational analysis of spiroketals from 6-O-methyl-9(E)-hydroxyiminoerythronolide A
Source: Beilstein J Org Chem. 2015 Aug 19;11:1447–57. doi: 10.3762/bjoc.11.157 (PMC4578343; doi:10.3762/bjoc.11.157)
Supplement: File 2 — Results of molecular modelling for compounds 2–4 in mol2 format. [file Beilstein_J_Org_Chem-11-1447-s002.zip › compound4.mol2]

@<TRIPOS>MOLECULE
Mol_4
64   66    1
SMALL
USER_CHARGES


@<TRIPOS>ATOM
      1 C1         -2.6693    2.5796    2.1380 C.2       1 RES         0.5100 
      2 O11        -3.6733    3.2677    2.3418 O.2       1 RES        -0.4300 
      3 C2         -2.5357    1.1570    2.6909 C.3       1 RES        -0.0600 
      4 C21        -3.4800    0.2221    1.9067 C.3       1 RES        -0.1800 
      5 C3         -2.7661    1.0992    4.2278 C.3       1 RES         0.2050 
      6 O31        -2.6919   -0.2570    4.6533 O.3       1 RES        -0.6830 
      7 C4         -1.8322    1.9529    5.1500 C.3       1 RES        -0.0600 
      8 C41        -2.2558    3.4320    5.2627 C.3       1 RES        -0.1800 
      9 C5         -0.2916    1.6907    4.9954 C.3       1 RES         0.1700 
     10 O15         0.2565    2.0010    3.6973 O.3       1 RES        -0.4000 
     11 C6          0.6257    2.1363    6.1831 C.3       1 RES         0.2000 
     12 O61        -0.1678    2.1519    7.3778 O.3       1 RES        -0.4000 
     13 C62         1.7522    1.0955    6.3855 C.3       1 RES        -0.1800 
     14 C7          1.1875    3.5416    5.8945 C.3       1 RES        -0.1200 
     15 C8          1.9200    3.5729    4.5525 C.3       1 RES        -0.0600 
     16 C81         2.5917    4.9395    4.3150 C.3       1 RES        -0.1800 
     17 C9          0.9264    3.2064    3.4140 C.3       1 RES         0.4000 
     18 O16         0.0366    4.2790    3.1906 O.3       1 RES        -0.4000 
     19 C10         1.6413    3.0291    2.0933 C.2       1 RES         0.0000 
     20 C11         1.1459    3.8565    1.1879 C.2       1 RES        -0.1840 
     21 C12         0.0337    4.6611    1.7957 C.3       1 RES         0.2690 
     22 C121        0.3379    6.1667    1.7370 C.3       1 RES        -0.1800 
     23 C13        -1.3468    4.3230    1.1660 C.3       1 RES         0.2200 
     24 C131       -1.4428    4.5453   -0.3608 C.3       1 RES        -0.1200 
     25 C132       -2.8527    4.3127   -0.9241 C.3       1 RES        -0.1800 
     26 O14        -1.5964    2.9495    1.4354 O.3       1 RES        -0.3300 
     27 H2         -1.5165    0.8297    2.4846 H         1 RES         0.0600 
     28 H211       -3.2572   -0.8266    2.1016 H         1 RES         0.0600 
     29 H212       -4.5240    0.4005    2.1671 H         1 RES         0.0600 
     30 H213       -3.3792    0.3702    0.8305 H         1 RES         0.0600 
     31 H3         -3.7954    1.4079    4.4223 H         1 RES         0.0600 
     32 HO         -3.3579   -0.7468    4.1800 H         1 RES         0.4180 
     33 H4         -2.0861    1.5722    6.1400 H         1 RES         0.0600 
     34 H411       -1.7974    3.9087    6.1275 H         1 RES         0.0600 
     35 H412       -1.9997    4.0221    4.3895 H         1 RES         0.0600 
     36 H413       -3.3336    3.5170    5.4019 H         1 RES         0.0600 
     37 H5         -0.2431    0.6015    5.0050 H         1 RES         0.0300 
     38 C38         0.4166    2.6257    8.5891 C.3       1 RES         0.1100 
     39 H621        2.5280    1.4501    7.0636 H         1 RES         0.0600 
     40 H622        1.3554    0.1651    6.7926 H         1 RES         0.0600 
     41 H623        2.2411    0.8397    5.4455 H         1 RES         0.0600 
     42 H71         0.3932    4.2863    5.8936 H         1 RES         0.0600 
     43 H72         1.8882    3.8404    6.6735 H         1 RES         0.0600 
     44 H8          2.7108    2.8248    4.5624 H         1 RES         0.0600 
     45 H811        3.0934    4.9845    3.3484 H         1 RES         0.0600 
     46 H812        1.8672    5.7523    4.3597 H         1 RES         0.0600 
     47 H813        3.3457    5.1371    5.0770 H         1 RES         0.0600 
     48 H211        0.4065    6.5275    0.7114 H         1 RES         0.0600 
     49 H212       -0.4384    6.7429    2.2405 H         1 RES         0.0600 
     50 H213        1.2867    6.4037    2.2152 H         1 RES         0.0600 
     51 H13        -2.0899    4.9583    1.6509 H         1 RES         0.0300 
     52 H311       -1.1512    5.5669   -0.6010 H         1 RES         0.0600 
     53 H312       -0.7373    3.8976   -0.8817 H         1 RES         0.0600 
     54 H321       -2.8865    4.5352   -1.9909 H         1 RES         0.0600 
     55 H322       -3.1688    3.2773   -0.7951 H         1 RES         0.0600 
     56 H323       -3.5852    4.9504   -0.4281 H         1 RES         0.0600 
     57 H57        -0.3004    2.4954    9.3996 H         1 RES         0.0300 
     58 H58         1.3156    2.0762    8.8661 H         1 RES         0.0300 
     59 H59         0.6511    3.6889    8.5438 H         1 RES         0.0300 
     60 H11         1.4541    3.9456    0.1569 H         1 RES         0.1150 
     61 C61         2.7433    2.0091    1.8913 C.3       1 RES        -0.1800 
     62 H62         3.0571    1.9788    0.8478 H         1 RES         0.0600 
     63 H63         3.6135    2.2535    2.4997 H         1 RES         0.0600 
     64 H64         2.3914    1.0165    2.1729 H         1 RES         0.0600 
@<TRIPOS>BOND
     1    1    2 2    
     2    1    3 1    
     3    1   26 1    
     4    3    4 1    
     5    3    5 1    
     6    3   27 1    
     7    4   28 1    
     8    4   29 1    
     9    4   30 1    
    10    5    6 1    
    11    5    7 1    
    12    5   31 1    
    13    6   32 1    
    14    7    8 1    
    15    7    9 1    
    16    7   33 1    
    17    8   34 1    
    18    8   35 1    
    19    8   36 1    
    20    9   10 1    
    21    9   11 1    
    22    9   37 1    
    23   10   17 1    
    24   11   12 1    
    25   11   13 1    
    26   11   14 1    
    27   12   38 1    
    28   13   39 1    
    29   13   40 1    
    30   13   41 1    
    31   14   15 1    
    32   14   42 1    
    33   14   43 1    
    34   15   16 1    
    35   15   17 1    
    36   15   44 1    
    37   16   45 1    
    38   16   46 1    
    39   16   47 1    
    40   17   18 1    
    41   17   19 1    
    42   18   21 1    
    43   19   20 2    
    44   19   61 1    
    45   20   21 1    
    46   20   60 1    
    47   21   22 1    
    48   21   23 1    
    49   22   48 1    
    50   22   49 1    
    51   22   50 1    
    52   23   24 1    
    53   23   26 1    
    54   23   51 1    
    55   24   25 1    
    56   24   52 1    
    57   24   53 1    
    58   25   54 1    
    59   25   55 1    
    60   25   56 1    
    61   38   57 1    
    62   38   58 1    
    63   38   59 1    
    64   61   62 1    
    65   61   63 1    
    66   61   64 1    
@<TRIPOS>SUBSTRUCTURE
     1 RES         1 GROUP             0       ****    0 ROOT    
