# Supplementary material for: Structure and conformational analysis of spiroketals from 6-O-methyl-9(E)-hydroxyiminoerythronolide A
Source: Beilstein J Org Chem. 2015 Aug 19;11:1447–57. doi: 10.3762/bjoc.11.157 (PMC4578343; doi:10.3762/bjoc.11.157)
Supplement: File 2 — Results of molecular modelling for compounds 2–4 in mol2 format. [file Beilstein_J_Org_Chem-11-1447-s002.zip › compound2.mol2]

@<TRIPOS>MOLECULE
Mol_2
67   69    1
SMALL
USER_CHARGES


@<TRIPOS>ATOM
      1 C1         -2.4289    2.6687    2.1739 C.2       1 RES         0.5100 
      2 O11        -3.3764    3.3553    2.5583 O.2       1 RES        -0.4300 
      3 C2         -2.2620    1.1894    2.5638 C.3       1 RES        -0.0600 
      4 C21        -3.1610    0.3323    1.6511 C.3       1 RES        -0.1800 
      5 C3         -2.4681    0.8567    4.0737 C.3       1 RES         0.2050 
      6 O31        -2.1329   -0.5120    4.2568 O.3       1 RES        -0.6830 
      7 C4         -1.6871    1.6617    5.1669 C.3       1 RES        -0.0600 
      8 C41        -2.5076    2.8893    5.6338 C.3       1 RES        -0.1800 
      9 C5         -0.1956    1.9838    4.8136 C.3       1 RES         0.1700 
     10 O15        -0.2445    3.1356    3.9807 O.3       1 RES        -0.4000 
     11 C6          0.7891    2.1959    6.0148 C.3       1 RES         0.2000 
     12 O61         0.1743    3.1218    6.9151 O.3       1 RES        -0.4000 
     13 C62         1.0541    0.8537    6.7293 C.3       1 RES        -0.1800 
     14 C7          2.1214    2.7793    5.4845 C.3       1 RES        -0.1200 
     15 C8          1.8666    4.0095    4.5963 C.3       1 RES        -0.0600 
     16 C81         3.1301    4.7757    4.1537 C.3       1 RES        -0.1800 
     17 C9          0.9165    3.6452    3.4185 C.3       1 RES         0.4000 
     18 O16         0.5576    4.8631    2.8255 O.3       1 RES        -0.4000 
     19 C10         1.3701    2.7308    2.2209 C.3       1 RES        -0.0600 
     20 C101        2.6020    1.8216    2.3874 C.3       1 RES        -0.1800 
     21 C11         1.4521    3.7230    1.0723 C.3       1 RES         0.2050 
     22 O111        1.3291    3.1067   -0.1978 O.3       1 RES        -0.6830 
     23 C12         0.3663    4.7672    1.4177 C.3       1 RES         0.2000 
     24 C121        0.7664    6.1604    0.8978 C.3       1 RES        -0.1800 
     25 C13        -1.1507    4.4379    1.1051 C.3       1 RES         0.2200 
     26 C131       -1.5861    4.7416   -0.3514 C.3       1 RES        -0.1200 
     27 C132       -3.0846    4.5268   -0.6160 C.3       1 RES        -0.1800 
     28 O14        -1.4445    3.0667    1.3453 O.3       1 RES        -0.3300 
     29 H2         -1.2346    0.9261    2.3212 H         1 RES         0.0600 
     30 H211       -2.9281   -0.7274    1.7524 H         1 RES         0.0600 
     31 H212       -4.2147    0.4689    1.8951 H         1 RES         0.0600 
     32 H213       -3.0247    0.5933    0.6010 H         1 RES         0.0600 
     33 H3         -3.5366    0.9309    4.2815 H         1 RES         0.0600 
     34 HO         -2.5325   -0.8144    5.0586 H         1 RES         0.4180 
     35 H4         -1.6668    1.0197    6.0463 H         1 RES         0.0600 
     36 H411       -2.1633    3.2741    6.5908 H         1 RES         0.0600 
     37 H412       -2.4589    3.7155    4.9264 H         1 RES         0.0600 
     38 H413       -3.5594    2.6407    5.7701 H         1 RES         0.0600 
     39 H5          0.1922    1.1571    4.2174 H         1 RES         0.0300 
     40 C40         0.8101    3.4354    8.1495 C.3       1 RES         0.1100 
     41 H621        1.8519    0.9354    7.4668 H         1 RES         0.0600 
     42 H622        0.1666    0.4887    7.2449 H         1 RES         0.0600 
     43 H623        1.3598    0.0853    6.0186 H         1 RES         0.0600 
     44 H71         2.7815    3.0523    6.3048 H         1 RES         0.0600 
     45 H72         2.6766    2.0164    4.9515 H         1 RES         0.0600 
     46 H8          1.3008    4.7162    5.2066 H         1 RES         0.0600 
     47 H811        2.8680    5.6505    3.5585 H         1 RES         0.0600 
     48 H812        3.6731    5.1393    5.0259 H         1 RES         0.0600 
     49 H813        3.8285    4.1824    3.5738 H         1 RES         0.0600 
     50 H10         0.5624    2.0402    2.0087 H         1 RES         0.0600 
     51 H011        2.8221    1.3391    1.4348 H         1 RES         0.0600 
     52 H012        3.5072    2.3394    2.6826 H         1 RES         0.0600 
     53 H013        2.4057    1.0123    3.0884 H         1 RES         0.0600 
     54 H11         2.4322    4.2007    1.1176 H         1 RES         0.0600 
     55 H1          1.3957    3.7724   -0.8646 H         1 RES         0.4180 
     56 H211        0.8390    6.1820   -0.1890 H         1 RES         0.0600 
     57 H212        0.0417    6.9141    1.2069 H         1 RES         0.0600 
     58 H213        1.7359    6.4664    1.2918 H         1 RES         0.0600 
     59 H13        -1.7533    5.0664    1.7630 H         1 RES         0.0300 
     60 H311       -1.3688    5.7804   -0.5944 H         1 RES         0.0600 
     61 H312       -1.0092    4.1324   -1.0467 H         1 RES         0.0600 
     62 H321       -3.3520    4.8395   -1.6253 H         1 RES         0.0600 
     63 H322       -3.3615    3.4772   -0.5155 H         1 RES         0.0600 
     64 H323       -3.6937    5.0994    0.0845 H         1 RES         0.0600 
     65 H65         0.1779    4.1358    8.6950 H         1 RES         0.0300 
     66 H66         0.9371    2.5606    8.7863 H         1 RES         0.0300 
     67 H67         1.7746    3.9220    8.0138 H         1 RES         0.0300 
@<TRIPOS>BOND
     1    1    2 2    
     2    1    3 1    
     3    1   28 1    
     4    3    4 1    
     5    3    5 1    
     6    3   29 1    
     7    4   30 1    
     8    4   31 1    
     9    4   32 1    
    10    5    6 1    
    11    5    7 1    
    12    5   33 1    
    13    6   34 1    
    14    7    8 1    
    15    7    9 1    
    16    7   35 1    
    17    8   36 1    
    18    8   37 1    
    19    8   38 1    
    20    9   10 1    
    21    9   11 1    
    22    9   39 1    
    23   10   17 1    
    24   11   12 1    
    25   11   13 1    
    26   11   14 1    
    27   12   40 1    
    28   13   41 1    
    29   13   42 1    
    30   13   43 1    
    31   14   15 1    
    32   14   44 1    
    33   14   45 1    
    34   15   16 1    
    35   15   17 1    
    36   15   46 1    
    37   16   47 1    
    38   16   48 1    
    39   16   49 1    
    40   17   18 1    
    41   17   19 1    
    42   18   23 1    
    43   19   20 1    
    44   19   21 1    
    45   19   50 1    
    46   20   51 1    
    47   20   52 1    
    48   20   53 1    
    49   21   22 1    
    50   21   23 1    
    51   21   54 1    
    52   22   55 1    
    53   23   24 1    
    54   23   25 1    
    55   24   56 1    
    56   24   57 1    
    57   24   58 1    
    58   25   26 1    
    59   25   28 1    
    60   25   59 1    
    61   26   27 1    
    62   26   60 1    
    63   26   61 1    
    64   27   62 1    
    65   27   63 1    
    66   27   64 1    
    67   40   65 1    
    68   40   66 1    
    69   40   67 1    
@<TRIPOS>SUBSTRUCTURE
     1 RES         1 GROUP             0       ****    0 ROOT    
