# Supplementary material for: Structure and conformational analysis of spiroketals from 6-O-methyl-9(E)-hydroxyiminoerythronolide A
Source: Beilstein J Org Chem. 2015 Aug 19;11:1447–57. doi: 10.3762/bjoc.11.157 (PMC4578343; doi:10.3762/bjoc.11.157)
Supplement: File 2 — Results of molecular modelling for compounds 2–4 in mol2 format. [file Beilstein_J_Org_Chem-11-1447-s002.zip › compound3.mol2]

@<TRIPOS>MOLECULE
Mol_3
64   66    1
SMALL
USER_CHARGES


@<TRIPOS>ATOM
      1 C1         -2.5303    2.6487    2.2070 C.2       1 RES         0.5100 
      2 O11        -3.5072    3.2479    2.6615 O.2       1 RES        -0.4300 
      3 C2         -2.2336    1.1675    2.5038 C.3       1 RES        -0.0600 
      4 C21        -2.9966    0.2987    1.4824 C.3       1 RES        -0.1800 
      5 C3         -2.4637    0.7006    3.9769 C.3       1 RES         0.2050 
      6 O31        -2.0374   -0.6542    4.0682 O.3       1 RES        -0.6830 
      7 C4         -1.7724    1.4789    5.1506 C.3       1 RES        -0.0600 
      8 C41        -2.6920    2.5986    5.6941 C.3       1 RES        -0.1800 
      9 C5         -0.3021    1.9385    4.8638 C.3       1 RES         0.1700 
     10 O15        -0.4012    3.1062    4.0564 O.3       1 RES        -0.4000 
     11 C6          0.6228    2.2019    6.0983 C.3       1 RES         0.2000 
     12 O61        -0.0512    3.1232    6.9637 O.3       1 RES        -0.4000 
     13 C62         0.9227    0.8812    6.8386 C.3       1 RES        -0.1800 
     14 C7          1.9400    2.8275    5.5879 C.3       1 RES        -0.1200 
     15 C8          1.6661    4.0949    4.7557 C.3       1 RES        -0.0600 
     16 C81         2.9501    4.8090    4.2906 C.3       1 RES        -0.1800 
     17 C9          0.7314    3.7471    3.5649 C.3       1 RES         0.4000 
     18 O16         0.2633    4.9604    3.0314 O.3       1 RES        -0.4000 
     19 C10         1.3560    3.0483    2.3555 C.2       1 RES         0.0000 
     20 C11         1.0201    3.7075    1.2539 C.2       1 RES        -0.1840 
     21 C12         0.1138    4.8530    1.6066 C.3       1 RES         0.2690 
     22 C121        0.6531    6.1831    1.0564 C.3       1 RES        -0.1800 
     23 C13        -1.3839    4.5590    1.2316 C.3       1 RES         0.2200 
     24 C131       -1.7558    4.9200   -0.2249 C.3       1 RES        -0.1200 
     25 C132       -3.2232    4.6357   -0.5826 C.3       1 RES        -0.1800 
     26 O14        -1.6072    3.1568    1.3774 O.3       1 RES        -0.3300 
     27 H2         -1.1709    1.0391    2.2948 H         1 RES         0.0600 
     28 H211       -2.6419   -0.7316    1.4952 H         1 RES         0.0600 
     29 H212       -4.0658    0.2862    1.6958 H         1 RES         0.0600 
     30 H213       -2.8653    0.6684    0.4645 H         1 RES         0.0600 
     31 H3         -3.5406    0.6820    4.1540 H         1 RES         0.0600 
     32 HO         -2.4086   -1.0288    4.8621 H         1 RES         0.4180 
     33 H4         -1.7222    0.7710    5.9776 H         1 RES         0.0600 
     34 H411       -2.4171    2.8933    6.7048 H         1 RES         0.0600 
     35 H412       -2.6637    3.4966    5.0794 H         1 RES         0.0600 
     36 H413       -3.7303    2.2722    5.7515 H         1 RES         0.0600 
     37 H5          0.1624    1.1547    4.2699 H         1 RES         0.0300 
     38 C38         0.5505    3.4682    8.2090 C.3       1 RES         0.1100 
     39 H621        1.7004    1.0033    7.5924 H         1 RES         0.0600 
     40 H622        0.0408    0.4858    7.3414 H         1 RES         0.0600 
     41 H623        1.2769    0.1159    6.1471 H         1 RES         0.0600 
     42 H71         2.6086    3.0645    6.4138 H         1 RES         0.0600 
     43 H72         2.4852    2.0912    5.0035 H         1 RES         0.0600 
     44 H8          1.1180    4.7957    5.3874 H         1 RES         0.0600 
     45 H811        2.7143    5.7037    3.7140 H         1 RES         0.0600 
     46 H812        3.5478    5.1237    5.1460 H         1 RES         0.0600 
     47 H813        3.5802    4.1739    3.6706 H         1 RES         0.0600 
     48 H211        0.7206    6.1736   -0.0316 H         1 RES         0.0600 
     49 H212        0.0137    7.0168    1.3472 H         1 RES         0.0600 
     50 H213        1.6543    6.3888    1.4359 H         1 RES         0.0600 
     51 H13        -2.0271    5.1330    1.9007 H         1 RES         0.0300 
     52 H311       -1.5803    5.9825   -0.3919 H         1 RES         0.0600 
     53 H312       -1.1009    4.3885   -0.9164 H         1 RES         0.0600 
     54 H321       -3.4491    4.9769   -1.5931 H         1 RES         0.0600 
     55 H322       -3.4478    3.5697   -0.5405 H         1 RES         0.0600 
     56 H323       -3.9014    5.1483    0.1005 H         1 RES         0.0600 
     57 H57        -0.0985    4.1743    8.7269 H         1 RES         0.0300 
     58 H58         0.6686    2.6067    8.8657 H         1 RES         0.0300 
     59 H59         1.5161    3.9570    8.0877 H         1 RES         0.0300 
     60 H11         1.3172    3.4752    0.2421 H         1 RES         0.1150 
     61 C61         2.2787    1.8429    2.3996 C.3       1 RES        -0.1800 
     62 H62         2.5202    1.5197    1.3868 H         1 RES         0.0600 
     63 H63         3.2196    2.0792    2.8928 H         1 RES         0.0600 
     64 H64         1.8199    0.9968    2.9054 H         1 RES         0.0600 
@<TRIPOS>BOND
     1    1    2 2    
     2    1    3 1    
     3    1   26 1    
     4    3    4 1    
     5    3    5 1    
     6    3   27 1    
     7    4   28 1    
     8    4   29 1    
     9    4   30 1    
    10    5    6 1    
    11    5    7 1    
    12    5   31 1    
    13    6   32 1    
    14    7    8 1    
    15    7    9 1    
    16    7   33 1    
    17    8   34 1    
    18    8   35 1    
    19    8   36 1    
    20    9   10 1    
    21    9   11 1    
    22    9   37 1    
    23   10   17 1    
    24   11   12 1    
    25   11   13 1    
    26   11   14 1    
    27   12   38 1    
    28   13   39 1    
    29   13   40 1    
    30   13   41 1    
    31   14   15 1    
    32   14   42 1    
    33   14   43 1    
    34   15   16 1    
    35   15   17 1    
    36   15   44 1    
    37   16   45 1    
    38   16   46 1    
    39   16   47 1    
    40   17   18 1    
    41   17   19 1    
    42   18   21 1    
    43   19   20 2    
    44   19   61 1    
    45   20   21 1    
    46   20   60 1    
    47   21   22 1    
    48   21   23 1    
    49   22   48 1    
    50   22   49 1    
    51   22   50 1    
    52   23   24 1    
    53   23   26 1    
    54   23   51 1    
    55   24   25 1    
    56   24   52 1    
    57   24   53 1    
    58   25   54 1    
    59   25   55 1    
    60   25   56 1    
    61   38   57 1    
    62   38   58 1    
    63   38   59 1    
    64   61   62 1    
    65   61   63 1    
    66   61   64 1    
@<TRIPOS>SUBSTRUCTURE
     1 RES         1 GROUP             0       ****    0 ROOT    
